# Supplementary material for: Neofunctionalization of Chromoplast Specific Lycopene Beta Cyclase Gene (CYC-B) in Tomato Clade
Source: PLoS One. 2016 Apr 12;11(4):e0153333. doi: 10.1371/journal.pone.0153333 (PMC4829152; doi:10.1371/journal.pone.0153333)
Supplement: S1 File — (XLSX) [file pone.0153333.s001.xlsx]

## Sheet: Sheet1
S.No	Accession	Source
1	LA3538	TGRC
2	LA3247	TGRC
3	LA2089	TGRC
4	LA3530	TGRC
5	LA3534	TGRC
6	LA2529	TGRC
7	LA3539	TGRC
8	LA3770	TGRC
9	LA3255	TGRC
10	LA3537	TGRC
11	LA3532	TGRC
12	LA2056	TGRC
13	LA2997	TGRC
14	2-141	TGRC
15	LA4025	TGRC
16	LA1795	TGRC
17	LA0806	TGRC
18	LA3754	TGRC
19	LA2374	TGRC
20	LA0500	TGRC
21	LA0292	TGRC
22	LA0505	TGRC
23	LA3465	TGRC
24	LA0276	TGRC
25	LA3203	TGRC
26	LA2818	TGRC
27	LA2715	TGRC
28	LA3632	TGRC
29	LA0533	TGRC
30	LA3129	TGRC
31	LA3630	TGRC
32	LA0503	TGRC
33	LA0012	TGRC
34	LA1022	TGRC
35	LA3030	TGRC
36	LA3246	TGRC
37	LA3317	TGRC
38	LA3233	TGRC
39	LA0502	TGRC
40	LA4024	TGRC
41	LA0180	TGRC
42	LA1089	TGRC
43	LA3121	TGRC
44	LA1504	TGRC
45	LA1506	TGRC
46	LA0266	TGRC
47	LA3231	TGRC
48	LA1091	TGRC
49	LA3903	TGRC
50	LA3229	TGRC
51	LA3905	TGRC
52	LA1021	TGRC
53	LA3237	TGRC
54	LA3343	TGRC
55	LA0516	TGRC
56	LA3122	TGRC
57	LA3234	TGRC
58	LA3243	TGRC
59	LA1090	TGRC
60	LA2400	TGRC
61	LA0274	TGRC
62	LA0842	TGRC
63	LA3554	TGRC
64	LA0854	TGRC
65	LA3579	TGRC
66	LA2065	TGRC
67	LA0215	TGRC
68	LA0458	TGRC
69	LA2133	TGRC
70	LA1016	TGRC
71	LA2999	TGRC
72	LA3430	TGRC
73	LA0517	TGRC
74	LA3024	TGRC
75	LA4104	TGRC
76	LA3022	TGRC
77	LA2921	TGRC
78	LA1996	TGRC
79	LA1088	TGRC
80	LA0744	TGRC
81	LA0300	TGRC
82	LA1500	TGRC
83	EC520078	IIVR
84	WIR4361	IIVR
85	EC520065	IIVR
86	H-24	IIVR
87	WIR3957	IIVR
88	DVRT-2	IIVR
89	LA3957	IIVR
90	EC565216	IIVR
91	EC520076	IIVR
92	WIR3956	IIVR
93	WIR13717	IIVR
94	WIR3928	IIVR
95	EC8372	IIVR
96	ChikuGrande	IIVR
97	PusaRohini	IIVR
98	Type-1	IIVR
99	PusaSadabahar	IIVR
100	Shalimar-2	IIVR
101	M.local	IIVR
102	ArkaAlok	IIVR
103	TLBR-3	IIVR
104	TLBR-5	IIVR
105	Mutant	IIVR
106	ALT-9797	IIVR
107	PDT-3-1	IIVR
108	TLBR-2	IIVR
109	H-88-78-5	IIVR
110	A.Arka	IIVR
111	Riogrande	IIVR
112	CastleRock	IIVR
113	KT-15	IIVR
114	Siberia	IIVR
115	H-88-87	IIVR
116	WIR-3928	IIVR
117	EC520077	IIVR
118	LA3996	IIVR
119	EC50-50	IIVR
120	EC3414425	IIVR
121	LA4003	IIVR
122	LA3956	IIVR
123	DT-10	IIVR
124	LA3995	IIVR
125	EC520079	IIVR
126	LA3980	IIVR
127	F-6102	IIVR
128	F-6030	IIVR
129	LA3928	IIVR
130	GujratTomato	IIVR
131	WIR3969	IIVR
132	CHRT-4	IIVR
133	FLA7421	IIVR
134	H-86	IIVR
135	PDT-3-1	IIVR
136	VLT-34	IIVR
137	Montfavet	IIVR
138	IIVR-2200	IIVR
139	EC528367	IIVR
140	F-5070	IIVR
141	CherryRed	IIVR
142	LA3967	IIVR
143	LA3971	IIVR
144	EC398405	IIVR
145	LA4040	IIVR
146	WIR5032	IIVR
147	LA3999	IIVR
148	BT-111-3-2-3	IIVR
149	LA4040-2	IIVR
150	LA3934	IIVR
151	Agata-30	IIVR
152	BL-1208	IIVR
153	DVKT-1	IIVR
154	AzadNo.1	IIVR
155	H-88-78-2	IIVR
156	ArkaVikas	IIVR
157	P.Rohit	IIVR
158	PBC(PunjabChuhara)	IIVR
159	BT-12	IIVR
160	Nandi	IIVR
161	CLN-2998	IIVR
162	TLBR-4	IIVR
163	TLBR-12	IIVR
164	T.Local	IIVR
165	S-2-95-1-3-1	IIVR
166	ArkaSaurabh	IIVR
167	M-88-78-3	IIVR
168	Cerasiformae	IIVR
169	PKM-1	IIVR
170	P.Pink	IIVR
171	IIHR-2201	IIVR
172	S. local	IIVR
173	P.Gaurav	IIVR
174	Vaibhav	IIVR
175	Sankranti	IIVR
176	Feb.4	IIVR
177	T-HL	IIVR
178	Feb.2	IIVR
179	Superbug	IIVR
180	FLA7171	IIVR
181	Sel-14	IIVR
182	UI	IIVR
183	EC273966	IIVR
184	EC193538	IIVR
185	EC494372	IIVR
186	EC251643-3	IIVR
187	EC339058-A	IIVR
188	EC5627	IIVR
189	Pusa Sheetal	IIVR
190	Pusa Gaurav	IIVR
191	EC2997	IIVR
192	EC362948	IIVR
193	EC5358139	IIVR
194	EC370867	IIVR
195	PUSA-UPKAR	IIVR
196	EC3176	IIVR
197	EC531800	IIVR
198	EC1914	IIVR
199	EC562073	IIVR
200	EC251068	IIVR
201	EC2791	IIVR
202	EC52106-B	IIVR
203	EC252	NBPGR
204	EC487	NBPGR
205	EC1087	NBPGR
206	EC1154	NBPGR
207	EC2673	NBPGR
208	EC2790	NBPGR
209	EC2798	NBPGR
210	EC2977	NBPGR
211	EC3216	NBPGR
212	EC4506	NBPGR
213	EC5863	NBPGR
214	EC6192	NBPGR
215	EC6486	NBPGR
216	EC6845	NBPGR
217	EC7912	NBPGR
218	EC8591	NBPGR
219	EC8822	NBPGR
220	EC8936	NBPGR
221	EC12689	NBPGR
222	EC13736	NBPGR
223	EC14073	NBPGR
224	EC15127	NBPGR
225	EC16786	NBPGR
226	EC16790	NBPGR
227	EC25265	NBPGR
228	EC27910	NBPGR
229	EC35244	NBPGR
230	EC279088	NBPGR
231	EC373378	NBPGR
232	EC381554	NBPGR
233	EC383117	NBPGR
234	EC398701	NBPGR
235	EC398707	NBPGR
236	EC398711	NBPGR
237	EC398715	NBPGR
238	EC433607	NBPGR
239	EC439542	NBPGR
240	EC443369	NBPGR
241	EC470413	NBPGR
242	EC490128	NBPGR
243	EC490141	NBPGR
244	EC520046	NBPGR
245	EC520075	NBPGR
246	EC521039	NBPGR
247	EC521043	NBPGR
248	EC521046	NBPGR
249	EC521083	NBPGR
250	EC521086	NBPGR
251	EC528365	NBPGR
252	EC528372	NBPGR
253	EC528373	NBPGR
254	EC528374	NBPGR
255	EC528388	NBPGR
256	EC529083	NBPGR
257	EC538141	NBPGR
258	EC538146	NBPGR
259	EC538148	NBPGR
260	EC538149	NBPGR
261	EC538156	NBPGR
262	EC546727	NBPGR
263	EC170047	NBPGR
264	EC1177297	NBPGR
265	EC241446	NBPGR
266	EC241446A	NBPGR
267	EC251646	NBPGR
268	EC251649	NBPGR
269	EC251581	NBPGR
270	EC320583	NBPGR
271	EC339066	NBPGR
272	EC338717	NBPGR
273	EC362941	NBPGR
274	EC362949	NBPGR
275	EC363863	NBPGR
276	EC362933	NBPGR
277	EC369020	NBPGR
278	EC385654	NBPGR
279	EC398614	NBPGR
280	EC398684	NBPGR
281	EC398685	NBPGR
282	EC398688	NBPGR
283	EC398687	NBPGR
284	EC398695	NBPGR
285	EC398697	NBPGR
286	EC398699	NBPGR
287	EC398704	NBPGR
288	EC398710	NBPGR
289	EC398712	NBPGR
290	EC398714	NBPGR
291	EC398716	NBPGR
292	EC398717	NBPGR
293	EC458213	NBPGR
294	EC520059	NBPGR
295	EC521048	NBPGR
296	EC521076	NBPGR
297	EC521077	NBPGR
298	EC521078	NBPGR
299	EC521079	NBPGR
300	EC521080	NBPGR
301	EC521082	NBPGR
302	WIR1378	NBPGR
303	WIR3768	NBPGR
304	EC6488	NBPGR
305	EC155	NBPGR
306	EC429	NBPGR
307	EC742	NBPGR
308	EC1191	NBPGR
309	EC2347	NBPGR
310	EC25D	NBPGR
311	EC2053	NBPGR
312	EC2765	NBPGR
313	EC2802	NBPGR
314	EC2990	NBPGR
315	EC3176-1	NBPGR
316	EC5888	NBPGR
317	EC6053-1	NBPGR
318	EC8630	NBPGR
319	EC6875	NBPGR
320	EC7317	NBPGR
321	EC7345	NBPGR
322	EC7785	NBPGR
323	EC9046	NBPGR
324	EC10662	NBPGR
325	EC11309	NBPGR
326	EC12692	NBPGR
327	EC13274	NBPGR
328	EC13574	NBPGR
329	EC13904	NBPGR
330	EC14181	NBPGR
331	EC15416	NBPGR
332	EC16343	NBPGR
333	EC16368	NBPGR
334	EC16788	NBPGR
335	EC20636	NBPGR
336	EC20639	NBPGR
337	EC27885	NBPGR
338	EC25563	NBPGR
339	EC26150	NBPGR
340	EC26676	NBPGR
341	EC26750-1	NBPGR
342	EC27251	NBPGR
343	EC27911	NBPGR
344	EC27960	NBPGR
345	EC27995	NBPGR
346	EC28356	NBPGR
347	EC29914	NBPGR
348	EC29969	NBPGR
349	EC30303	NBPGR
350	EC31764	NBPGR
351	EC32019	NBPGR
352	EC32287	NBPGR
353	EC32481	NBPGR
354	EC32557	NBPGR
355	EC32614	NBPGR
356	EC33878	NBPGR
357	EC34477	NBPGR
358	EC34480	NBPGR
359	EC35236	NBPGR
360	EC35240	NBPGR
361	EC35242	NBPGR
362	EC35252	NBPGR
363	EC35272	NBPGR
364	EC35293	NBPGR
365	EC35322	NBPGR
366	EC35360	NBPGR
367	EC36238	NBPGR
368	EC89248	NBPGR
369	EC161645	NBPGR
370	EC163598	NBPGR
371	EC164660	NBPGR
372	EC164665	NBPGR
373	EC27336	NBPGR
374	EC129602	NBPGR
375	EC129604	NBPGR
376	EC141887	NBPGR
377	EC144336A	NBPGR
378	EC490122	NBPGR
379	IC447708	NBPGR
380	EC496124	NBPGR
381	EC357828	NBPGR
382	EC381554A	NBPGR
383	EC490130	NBPGR
384	IC447706	NBPGR
385	IC469682	NBPGR
386	IC469653	NBPGR
387	IC469633	NBPGR
388	IC469648	NBPGR
389	IC469629	NBPGR
390	IC469628	NBPGR
391	IC469626	NBPGR
392	IC469603	NBPGR
393	EC57442	NBPGR
394	IC469525	NBPGR
395	IC469597	NBPGR
396	EC520052	NBPGR
397	IC469714	NBPGR
398	EC531801	NBPGR
399	EC529086	NBPGR
400	EC398691	NBPGR
401	EC531802	NBPGR
402	EC521067B	NBPGR
403	EC521068	NBPGR
404	EC368883	NBPGR
405	EC362958	NBPGR
406	EC363942	NBPGR
407	EC538139	NBPGR
408	EC528362	NBPGR
409	EC538153	NBPGR
410	EC538455	NBPGR
411	EC529085	NBPGR
412	EC526146	NBPGR
413	EC531805	NBPGR
414	EC529081	NBPGR
415	EC368943	NBPGR
416	EC168290	NBPGR
417	EC177371	NBPGR
418	EC16780	NBPGR
419	EC168283	NBPGR
420	EC26684	NBPGR
421	EC14078	NBPGR
422	EC16654	NBPGR
423	EC29933	NBPGR
424	EC114375	NBPGR
425	EC2977A	NBPGR
426	EC3668	NBPGR
427	EC3261	NBPGR
428	EC31767	NBPGR
429	EC135580	NBPGR
430	EC52077	NBPGR
431	EC276	NBPGR
432	EC372	NBPGR
433	EC50055	NBPGR
434	N2219	BSS
435	N2231	BSS
436	N2241	BSS
437	N2244	BSS
438	N2263	BSS
439	N2266	BSS
440	N2267	BSS
441	N2268	BSS
442	N2269	BSS
443	N2279	BSS
444	N2280	BSS
445	N2292	BSS
446	N2298	BSS
447	N2369	BSS
448	N2370	BSS
449	N2387	BSS
450	N2389	BSS
451	N2403	BSS
452	N2411	BSS
453	N2414	BSS
454	N2448	BSS
455	N2457	BSS
456	N2465	BSS
457	N2466	BSS
458	N2469	BSS
459	N2480	BSS
460	N2481	BSS
461	N2485	BSS
462	N2523	BSS
463	N2535	BSS
464	N2536	BSS
465	N2537	BSS
466	N2673	BSS
467	N2717	BSS
468	N2730	BSS
469	N2731	BSS
470	N2733	BSS
471	N2735	BSS
472	N2764	BSS
473	N2812	BSS
474	N2829	BSS
475	N2832	BSS
476	4218	BSS
477	4219	BSS
478	4225	BSS
479	4228	BSS
480	4229	BSS
481	4240	BSS
482	4241	BSS
483	4243	BSS
484	4257	BSS
TGRC: Tomato Genetics Resource Center at University of California, Davis (http://www.tgrc.ucdavis.edu/).
IIVR: Indian Institute of Vegetable Research, Varanasi, UP, India (http://www.iivr.org.in/).
NBPGR: National Bureau of Plant Genetic Resources, NewDelhi, India (http://www.nbpgr.ernet.in/).
BSS: Bejo Sheetal Seeds Pvt. Ltd. Jalna, India (http://www.bejosheetalseeds.com/).
