# Supplementary material for: Neofunctionalization of Chromoplast Specific Lycopene Beta Cyclase Gene (CYC-B) in Tomato Clade
Source: PLoS One. 2016 Apr 12;11(4):e0153333. doi: 10.1371/journal.pone.0153333 (PMC4829152; doi:10.1371/journal.pone.0153333)
Supplement: S3 File — (XLSX) [file pone.0153333.s003.xlsx]

## Sheet: Sheet1
Sl No	Species	Cultivar	Accession
1	Solanum lycopersicum	Money maker	...
2	Solanum lycopersicum	Alisa Craig	...
3	Solanum lycopersicum	Gardeners Delight	PI406760
4	Solanum lycopersicum	Rutgers	...
5	Solanum lycopersicum	Galina	...
6	Solanum lycopersicum	Taxi	...
7	Solanum lycopersicum	Katinka Cherry	...
8	Solanum lycopersicum	Jon's big orange	...
9	Solanum lycopersicum	Al lRound	LYC1365
10	Solanum lycopersicum	Sonato	LYC1969
11	Solanum lycopersicum	Cross Country	LYC3897
12	Solanum lycopersicum	Lidi	LYC3476
13	Solanum lycopersicum	Momotaro (Tough Boy)	...
14	Solanum lycopersicum	Rote Beere	CGN15464
15	Solanum lycopersicum	...	LYC3340
16	Solanum lycopersicum	Dana	...
17	Solanum lycopersicum	Large Pink	...
18	Solanum lycopersicum	...	LYC3153
19	Solanum lycopersicum	Bolivar	LYC3155
20	Solanum lycopersicum	...	PI129097
21	Solanum lycopersicum	...	PI272654
22	Solanum lycopersicum	Jersey Devil	...
23	Solanum corneliomuelleri	...	LA0118
24	Solanum lycopersicum	Polish Joe	...
25	Solanum lycopersicum	Cal J	CGN20815
26	Solanum lycopersicum	The Dutchman	PI303721
27	Solanum lycopersicum	Black Cherry	...
28	Solanum lycopersicum	Anto	V710092
29	Solanum lycopersicum	Winter Tipe	PC711092
30	Solanum lycopersicum	Chang Li	PI93302
31	Solanum lycopersicum	Belmonte	SG16
32	Solanum lycopersicum	Tiffen Mennonite	...
33	Solanum lycopersicum	Wheatley's Frost Resistant	PI203232
34	Solanum lycopersicum	...	PI311117
35	Solanum lycopersicum	...	PI365925
36	Solanum lycopersicum	Chih-Mu-Tao-Se	PI158760
37	Solanum lycopersicum	...	LA0113
38	Solanum lycopersicum	Heinz ES58	LYC1410
39	Solanum lycopersicum	Dolmalik	PI169588
40	Solanum lycopersicum	...	...
41	Solanum lycopersicum	...	LYC2910
42	Solanum pimpinellifolium	...	LYC2798
43	Solanum lycopersicum	...	LYC2740
44	Solanum pimpinellifolium	...	LA1584
45	Solanum pimpinellifolium	...	LA1578
46	Solanum peruvianum	...	LA1278
47	Solanum chmielewskii	...	LA2663
48	Solanum chmielewskii	...	LA2695
49	Solanum galapagense	...	LA0483
50	Solanum galapagense	...	LA1401
51	Solanum neorickii	...	LA2133
52	Solanum neorickii	...	CGN24193
53	Solanum arcanum	...	LA2157
54	Solanum arcanum	...	LA2172
55	Solanum peruvianum		LA1954
56	Solanum huaylense	...	LA1983
57	Solanum huaylense	...	LA1365
58	Solanum chilense	...	CGN15532
59	Solanum chilense	...	CGN15530
60	Solanum habrochaites	...	CGN15791
61	Solanum habrochaites	...	PI134418
62	Solanum habrochaites	...	CGN15792
63	Solanum habrochaites	...	LA1718
64	Solanum habrochaites	...	LA1777
65	Solanum habrochaites		LA0407
66	Solanum habrochaites		LYC4
67	Solanum pennellii		LYC1831
68	Solanum pennellii	...	LA0716
69	Solanum huaylense	...	LA1364
70	Solanum lycopersicum	Large Red Cherry	...
71	Solanum lycopersicum	Porter	...
72	Solanum lycopersicum	Bloody Butcher	...
73	Solanum lycopersicum	Brandy wine	...
74	Solanum lycopersicum	Dixy Golden Giant	...
75	Solanum lycopersicum	Giant Belgium	...
76	Solanum lycopersicum	Kentucky Beef steak	...
77	Solanum lycopersicum	Mamande VFA	...
78	Solanum lycopersicum	Thessalo niki	...
79	Solanum lycopersicum	Watermelon Beef steak	...
80	Solanum lycopersicum	...	LA4133
81	Solanum lycopersicum	...	LA1421
82	Solanum galapagense	...	LA1044
83	Solanum lycopersicum	...	LA1479
84	Solanum chmielewskii	...	...
85	Solanum lycopersicum	...	...
86	Solanum lycopersicum	Micro-tom	...
87	Solanum lycopersicum	...	...
88	Solanum lycopersicum	Stupicke Polni Rane	...
89	Solanum lycopersicum	...	...
90	Solanum lycopersicum	Ferum	...
91	Solanum lycopersicum	...	...
92	Solanum lycopersicum	Levovil	...
93	Solanum lycopersicum cerasiforme	...	LA1420
94	Solanum lycopersicum cerasiforme	...	LA1420
95	Solanum lycopersicum cerasiforme	...	...
96	Solanum lycopersicum cerasiforme	Cervil	...
97	Solanum lycopersicum cerasiforme	Plovdiv	...
98	Solanum lycopersicum cerasiforme	Plovdiv	...
99	Solanum lycopersicum cerasiforme	Leovil	...
100	Solanum lycopersicum cerasiforme	Levovil	...
101	Solanum lycopersicum	...	LA0147
102	Solanum lycopersicum	...	LA0147
